# Supplementary material for: Effects of Supplementation with Chlorogenic Acid-Rich Extract from Eucommia ulmoides Oliver During Peri-Implantation on the Reproductive Performance and Gut Microbiota of Sows
Source: Vet Sci. 2025 Sep 4;12(9):857. doi: 10.3390/vetsci12090857 (PMC12474264; doi:10.3390/vetsci12090857)
Supplement: Supplementary file 1 [file vetsci-12-00857-s001.zip]

Archive with 1 entries (1 files):
- vetsci-3812203-supplementary.xlsx
