# Supplementary material for: Effects of Supplementation with Chlorogenic Acid-Rich Extract from Eucommia ulmoides Oliver During Peri-Implantation on the Reproductive Performance and Gut Microbiota of Sows
Source: Vet Sci. 2025 Sep 4;12(9):857. doi: 10.3390/vetsci12090857 (PMC12474264; doi:10.3390/vetsci12090857)
Supplement: Supplementary file 1 [file vetsci-12-00857-s001.zip › vetsci-3812203-supplementary.xlsx]

## Sheet: Sheet1
Table S1.The relationship between altered microbiota and both antioxidant and reproductive performance indicators.
Altered microbiota	Antioxidant and reproductive performance indices	Spearman correlation coefficient (r)	p-value	95% CI
Terrisporobacter	T-AOC	-0.8027	<0.001	-0.9310 to -0.4978
	SOD	-0.7054	0.003	-0.8932 to -0.3081
	CAT	-0.7211	0.002	-0.8995 to -0.3366
	MDA	0.6249	0.011	0.1716 to 0.8598
	Individual birth weight of live-born piglets	-0.7559	0.001	-0.9132 to -0.4027
	Total litter birth weight of live-born piglets	-0.7471	0.001	-0.9097 to -0.3856
	Litter size	-0.4888	0.057	-0.7984 to 0.02512
	Total number of live-born piglets	-0.6225	0.012	-0.8588 to -0.1677
	Mortality rate	0.7775	<0.001	0.4457 to 0.9215
Turicibacter	T-AOC	-0.6863	0.004	-0.8855 to -0.2741
	SOD	-0.7747	<0.001	-0.9204 to -0.4400
	CAT	-0.752	0.001	-0.9117 to -0.3952
	MDA	0.566	0.024	0.08170 to 0.8340
	Individual birth weight of live-born piglets	-0.6765	0.005	-0.8815 to -0.2570
	Total litter birth weight of live-born piglets	-0.8	<0.001	-0.9300 to -0.4922
	Litter size	-0.5896	0.018	-0.8445 to -0.1169
	Total number of live-born piglets	-0.7344	0.002	-0.9048 to -0.3615
	Mortality rate	0.8621	<0.001	0.6301 to 0.9528
Clostridium_T	T-AOC	-0.7349	0.002	-0.9050 to -0.3624
	SOD	-0.7835	<0.001	-0.9238 to -0.4580
	CAT	-0.7506	0.001	-0.9111 to -0.3923
	MDA	0.5925	0.017	0.1212 to 0.8458
	Individual birth weight of live-born piglets	-0.7735	<0.001	-0.9200 to -0.4377
	Total litter birth weight of live-born piglets	-0.7206	0.002	-0.8993 to -0.3357
	Litter size	-0.6032	0.015	-0.8504 to -0.1376
	Total number of live-born piglets	-0.6747	0.005	-0.8807 to -0.2540
	Mortality rate	0.7092	0.003	0.3149 to 0.8948
Romboutsia_B	T-AOC	-0.704	0.003	-0.8926 to -0.3054
	SOD	-0.7408	0.002	-0.9073 to -0.3736
	CAT	-0.8035	<0.001	-0.9313 to -0.4996
	MDA	0.6544	0.007	0.2196 to 0.8723
	Individual birth weight of live-born piglets	-0.7353	0.002	-0.9051 to -0.3631
	Total litter birth weight of live-born piglets	-0.7824	<0.001	-0.9233 to -0.4556
	Litter size	-0.4558	0.078	-0.7824 to 0.06762
	Total number of live-born piglets	-0.6404	0.009	-0.8664 to -0.1965
	Mortality rate	0.8724	<0.001	0.6547 to 0.9565
Streptococcus	T-AOC	-0.6686	0.006	-0.8782 to -0.2436
	SOD	-0.7231	0.002	-0.9003 to -0.3404
	CAT	-0.5578	0.027	-0.8303 to -0.06980
	MDA	0.5999	0.016	0.1325 to 0.8490
	Individual birth weight of live-born piglets	-0.4853	0.059	-0.7967 to 0.02977
	Total litter birth weight of live-born piglets	-0.4735	0.066	-0.7911 to 0.04503
	Litter size	-0.4573	0.076	-0.7832 to 0.06573
	Total number of live-born piglets	-0.5583	0.027	-0.8306 to -0.07053
	Mortality rate	0.6024	0.015	0.1364 to 0.8501
UBA4334	T-AOC	0.7084	0.003	0.3134 to 0.8944
	SOD	0.6068	0.014	0.1431 to 0.8520
	CAT	0.6902	0.004	0.2809 to 0.8871
	MDA	-0.6912	0.004	-0.8875 to -0.2827
	Individual birth weight of live-born piglets	0.5	0.05	-0.01036 to 0.8037
	Total litter birth weight of live-born piglets	0.6265	0.011	0.1741 to 0.8605
	Litter size	0.6648	0.006	0.2372 to 0.8766
	Total number of live-born piglets	0.7508	0.001	0.3929 to 0.9112
	Mortality rate	-0.7241	0.002	-0.9007 to -0.3421
Treponema_D	T-AOC	0.6465	0.008	0.2066 to 0.8690
	SOD	0.7364	0.002	0.3652 to 0.9055
	CAT	0.6505	0.008	0.2131 to 0.8707
	MDA	-0.5099	0.046	-0.8084 to -0.002995
	Individual birth weight of live-born piglets	0.6	0.016	0.1327 to 0.8491
	Total litter birth weight of live-born piglets	0.7147	0.003	0.3249 to 0.8970
	Litter size	0.5941	0.017	0.1237 to 0.8465
	Total number of live-born piglets	0.7284	0.002	0.3502 to 0.9024
	Mortality rate	-0.8012	<0.001	-0.9304 to -0.4948
Prevotella	T-AOC	0.8041	<0.001	0.5009 to 0.9315
	SOD	0.6141	0.013	0.1546 to 0.8552
	CAT	0.6843	0.004	0.2706 to 0.8847
	MDA	-0.759	0.001	-0.9144 to -0.4089
	Individual birth weight of live-born piglets	0.7941	<0.001	0.4799 to 0.9278
	Total litter birth weight of live-born piglets	0.5235	0.04	0.02152 to 0.8147
	Litter size	0.5264	0.038	0.02555 to 0.8161
	Total number of live-born piglets	0.6493	0.008	0.2112 to 0.8702
	Mortality rate	-0.7893	<0.001	-0.9260 to -0.4700
Cryptobacteroides	T-AOC	0.6053	0.015	0.1409 to 0.8514
	SOD	0.7629	<0.001	0.4165 to 0.9159
	CAT	0.7196	0.002	0.3339 to 0.8989
	MDA	-0.7369	0.002	-0.9058 to -0.3662
	Individual birth weight of live-born piglets	0.5412	0.033	0.04612 to 0.8228
	Total litter birth weight of live-born piglets	0.7029	0.003	0.3035 to 0.8922
	Litter size	0.367	0.162	-0.1729 to 0.7373
	Total number of live-born piglets	0.5389	0.033	0.04286 to 0.8218
	Mortality rate	-0.7641	<0.001	-0.9163 to -0.4189
Sodaliphilus	T-AOC	0.4242	0.103	-0.1065 to 0.7668
	SOD	0.5626	0.025	0.07680 to 0.8325
	CAT	0.5224	0.04	0.02002 to 0.8142
	MDA	-0.5291	0.037	-0.8173 to -0.02923
	Individual birth weight of live-born piglets	0.3912	0.135	-0.1454 to 0.7500
	Total litter birth weight of live-born piglets	0.5	0.05	-0.01036 to 0.8037
	Litter size	0.4768	0.064	-0.04079 to 0.7926
	Total number of live-born piglets	0.6135	0.013	0.1536 to 0.8549
	Mortality rate	-0.7048	0.003	-0.8930 to -0.3068
